# Supplementary material for: COVID-19 Vaccination in Young People with Functional Neurological Disorder: A Case-Control Study
Source: Vaccines (Basel). 2022 Nov 28;10(12):2031. doi: 10.3390/vaccines10122031 (PMC9782633; doi:10.3390/vaccines10122031)
Supplement: Supplementary file 1 [file vaccines-10-02031-s001.zip]

Archive with 1 entries (1 files):
- vaccines-1989844-supplementary.pdf
